# Supplementary material for: Stress-responsive hydroxycinnamate glycosyltransferase modulates phenylpropanoid metabolism in Populus
Source: J Exp Bot. 2014 May 6;65(15):4191–200. doi: 10.1093/jxb/eru192 (PMC4112628; doi:10.1093/jxb/eru192)
Supplement: Supplementary Data [file supp_eru192_jexbot112201_file002.xls]

## Sheet: LPI-2
Table S3. List of LC-MS/TOF-identified metabolites significantly changed in the transgenics (tissue = LPI-2)
Compound ID	N+							N-						Rt (min)	ID level	Reference Libraries 1	ES(-) Theor m/z	ES(-) Found m/z	m/z error (ppm)	molecular formula
	WT			GT1-316				WT			GT1-316
phenolic derivative	77.4183	±	25.572	342.727	±	36***		250.741	±	44.9925	511.539	±	61**	1.35761	MS only	DNP, KNApSAcK	533.151	533.15	-0.486147	C22H30O15
phenolic derivative (or amino-ribonucleotide)	3463.25	±	82.6029	3876.14	±	115**		3043.28	±	544.542	3005.55	±	441.192	1.71083	MS only	DNP, KNApSAcK	383.061	383.059	-7.17584	C16H16O11
4-hydroxybenzoyl-glucose	358.79	±	64.5886	763.019	±	96**		2019.64	±	139.315	2672.55	±	233*	1.75644	standard	Moto, DNP	299.077	299.077	0.246729	C13H16O8
coumarin or phenolic derivative	0	±	0	297.235	±	68**		91.6263	±	9.73212	1406.08	±	114***	2.48541	MS only	DNP, KNApSAcK	221.045	221.045	0.0728832	C11H10O5
hydroxypsoralen-glucopyranoside (bergaptol-glucopyranoside)	78.845	±	25.9142	1498.85	±	176***		744.39	±	70.4596	3694.81	±	121***	2.48605	MS only	KNApSAcK	409.077	409.074	-8.1248	C17H16O9
caffeoyl-glucose	654.465	±	179.55	13096.6	±	1855***		6330.75	±	322.995	34794.7	±	1128***	2.4864	standard	Moto	341.087	341.087	-0.651455	C15H18O9
4-methoxy 4-indolylmethyl glucosinolate (or neoglucobrassicin)	7.22532	±	7.00698	254.631	±	36***		120.137	±	10.3587	554.405	±	37***	2.48682	MS only	DNP, KNApSAcK	477.064	477.061	-6.43018	C17H22N2O10S2
picein or chakanoside I	746.804	±	115.897	1317.16	±	399.661		1235.42	±	43.0075	1913	±	98***	2.50883	MS only	KNApSAcK	343.103	343.101	-6.89988	C14H18O7
quercetin-dihexose-deoxyhexose-pentose (Aescuflavoside; or genistein bis-O-glucosylapioside)	189.842	±	16.1377	681.526	±	148**		740.467	±	74.7239	1927.82	±	336**	2.84896	MS only	Moto, KNApSAcK	903.241	903.237	-3.5717	C38H48O25
caffeic acid glucoside	606.297	±	46.3728	278.839	±	23***		769.664	±	44.3612	377.779	±	44***	2.88227	MS only	Moto	341.087	341.087	-1.06171	C15H18O9
coumarin or phenolic derivative	201.032	±	85.0971	697.9	±	69**		2599.11	±	107.052	2680.55	±	128.41	3.08762	MS only	DNP, KNApSAcK	205.05	205.05	0.144217	C11H10O4
4-coumaroyl-glucose	4781.77	±	658.501	14481.6	±	1532***		68312.1	±	6200.65	89707.7	±	19880	3.08764	standard	Moto	325.092	325.092	-0.290043	C15H18O8
quinone or benzoyl derivative	1209.95	±	133.209	3152.82	±	300***		9534.79	±	576.847	11473.6	±	1683.61	3.09907	MS only	DNP, KNApSAcK	393.082	393.079	-7.59178	C25H14O5
flavonol glycoside	36.3596	±	15.8909	217.204	±	30***		132.192	±	20.689	558.407	±	74***	3.13568	MS only	KNApSAcK	917.256	917.251	-5.41135	C39H50O25
quinone or benzoyl derivative	181.661	±	19.2896	727.332	±	82***		3536.82	±	355.835	4413.38	±	731.357	3.23949	MS only	DNP, KNApSAcK	393.082	393.08	-6.75731	C25H14O5
coumarin or phenolic derivative	9.94654	±	9.14573	116.346	±	17***		713.351	±	84.8256	812.049	±	93.8737	3.25062	MS only	DNP, KNApSAcK	205.05	205.05	-0.572646	C11H10O4
flavonol glycoside (or ellagic acid glycoside)	24.4029	±	7.66414	156.698	±	23***		891.422	±	104.462	1043.9	±	157.62	3.2829	MS only	DNP, KNApSAcK	461.072	461.066	-12.1501	C28H14O7
hydroxycinnamoyl-glucose	894.754	±	159.322	3509.09	±	64***		19779.2	±	2541.5	27174	±	6075.49	3.31349	MS only	Moto, DNP, KNApSAcK	325.092	325.092	0.0200693	C15H18O8
flavonol glycoside	173.458	±	27.7442	467.784	±	58**		386.467	±	77.3273	713.767	±	19**	3.36508	MS only	KNApSAcK	623.125	623.123	-3.04534	C27H28O17
flavonol glycoside	337.331	±	37.2031	586.903	±	66**		981.275	±	119.536	1326.14	±	132*	3.39943	MS only	Moto, KNApSAcK	609.146	609.144	-2.77325	C27H30O16
feruloyl-glucose	672.481	±	197.868	2815.85	±	340***		4513.29	±	664.322	8010.62	±	1155.98	3.40284	standard	Moto, KNApSAcK	355.103	355.103	0.183845	C16H20O9
hydroxybenzoyl-glucoside derivative (e.g., trihydroxybenzoyl-arbutin, vanilloylerigeroside, or pentahydroxybenzophenone-glucoside)	340.931	±	71.4171	1341.82	±	167***		1936.31	±	208.206	3063.33	±	213**	3.40285	MS only	DNP, KNApSAcK	423.093	423.09	-6.78683	C19H20O11
flavonol methyl ether glycoside	144.33	±	35.8126	511.052	±	88**		375.112	±	47.697	860.256	±	105**	3.49605	MS only	KNApSAcK	639.156	639.154	-2.76754	C28H32O17
flavonol glycoside	146.962	±	5.13652	354.778	±	42**		678.574	±	78.4552	908.865	±	133.919	3.60254	MS only	Moto, KNApSAcK	771.198	771.196	-2.62862	C33H40O21
flavonol triglycoside	19544.6	±	1941.91	43044.7	±	6850**		59111.3	±	4288.8	78040.2	±	6778*	3.80143	MS only	Moto, KNApSAcK	741.188	741.186	-1.81732	C32H38O20
UNKNOWN	3198.99	±	239.533	5752.95	±	738**		7120.55	±	383.781	8167.65	±	453*	3.80195	MS only			809.173
hydroxycinnamoyl-hydroxyflavone diglycoside	842.5	±	25.7234	1430.28	±	139**		1688.18	±	102.945	1843.43	±	155.948	3.80203	MS only	DNP	831.162	831.155	-8.5975	C37H36O22
phenolic derivative	1040.53	±	51.8121	998.32	±	24.4164		1297.64	±	7.48005	1082.22	±	42***	3.80988	MS only	DNP, KNApSAcK	437.145	437.144	-2.24663	C21H26O10
flavonol glycoside	256.48	±	34.8393	761.388	±	134**		563.922	±	24.9633	1158.2	±	102***	3.89053	MS only	KNApSAcK	785.214	785.212	-2.89467	C34H42O21
ellagic acid 2-O-[α-L-Rhamnopyranosyl-(1->6)-β-D-glucopyranoside]	1139.08	±	66.0974	3402.83	±	490**		3443.03	±	139.8	5114.84	±	380**	3.95298	MS only	DNP	609.109	609.108	-1.73519	C26H26O17
flavonoid gallate glycoside	244.705	±	37.5506	657.064	±	95**		817.784	±	91.4204	1040.57	±	89*	3.95326	MS only	DNP	631.093	631.09	-4.83745	C28H24O17
hydroxyflavone glycoside	1002.6	±	128.695	1605.51	±	139**		16480.8	±	5421.77	14120.8	±	3752.57	3.97484	MS only	DNP	595.13	595.129	-1.30716	C26H28O16
di-benzoyl glucoside derivative	1053.82	±	188.346	2416.01	±	260**		2355.8	±	141.653	3129.66	±	523.693	4.10397	MS only	DNP	793.175	793.178	4.2435	C36H39ClO18
kaempferol-hexose-deoxyhexose-pentose (or Quercetin-deoxyhexose-deoxyhexose-pentose)	5853.68	±	969.064	15710.8	±	2306**		15715.7	±	792.444	21425	±	3766	4.10405	MS only	Moto	725.193	725.192	-1.83034	C32H38O19
UNKNOWN	241.803	±	33.9348	524.234	±	70**		501.568	±	15.087	639.083	±	87.8642	4.1049	MS only			815.16
flavonol rhamnosyl-glycoside	8554.6	±	1048.88	24941.5	±	4021**		17865.1	±	1999.46	34432.2	±	1625***	4.14798	MS only	Moto, KNApSAcK	755.203	755.202	-1.88597	C33H40O20
kaempferol glucoside-hydroxycinnamoyl-diacetate (Astragalin derivative)	1208.68	±	115.547	3221.42	±	471**		2411.86	±	205.611	4180.67	±	138***	4.14826	MS only	DNP	823.187	823.188	-1.88597	C43H36O17
iridoid glycoside	212.022	±	40.1516	517.142	±	69**		402.7	±	27.9093	659.21	±	54**	4.14854	MS only	DNP	891.169	891.176	8.15076	C36H44O22S2
rutin (Quercetin-3-O-rhamnoglucoside)	77175.1	±	13253.8	30375.3	±	6889**		95200.6	±	12573.9	47982.4	±	7132**	4.23744	standard	Moto	609.146	609.145	-0.867708	C27H30O16
UNKNOWN	7033.66	±	750.314	3546.58	±	682**		8050.77	±	555.43	4843.05	±	546**	4.23764	MS only			677.132
quercetin gallate glycoside	721.788	±	56.9353	425.691	±	54**		732.066	±	22.5922	546.289	±	50**	4.23776	MS only	DNP	767.11	767.101	-11.8575	C35H28O20
4-hydroxy salicortin	1699.78	±	134.978	1448.51	±	64*		1116.93	±	40.4286	583.629	±	56***	4.30001	MS only	DNP	439.124	439.123	-1.18222	C20H24O11
actinoplanone D; 11-Chloro, N-(isopropylideneamino)	238.414	±	46.2835	428.444	±	48**		1077.48	±	116.645	1119.72	±	161.093	4.4627	MS only	DNP	623.143	623.148	7.32749	C31H29ClN2O10
flavonoid glycoside	742.044	±	67.4479	1668.5	±	260**		2475.15	±	19.5063	3745.64	±	280**	4.48839	MS only	Moto, DNP	609.146	609.144	-2.27902	C27H30O16
dicaffeoyl glucose (or methoxyflavone glycoside)	305.6	±	43.162	1123.29	±	131***		353.479	±	29.3611	668.929	±	81**	4.4894	MS only	DNP	503.119	503.115	-7.82695	C24H24O12
UNKNOWN	147.609	±	12.1416	310.581	±	48**		469.21	±	46.126	683.414	±	43**	4.48963	MS only			677.131
benzoate or flavonoid derivative	1765.06	±	242.838	6113.65	±	511***		1975.42	±	182.948	3810.17	±	419**	4.49005	MS only	DNP	481.135	481.134	-1.22127	C22H26O12
caffeic acid diglycoside (or other hydroxycinnamoyl diglycoside)	1050.23	±	62.604	1918.71	±	94***		1473.64	±	206.696	2201.44	±	273*	4.69795	MS only	DNP, KNApSAcK	487.145	487.144	-2.05881	C21H28O13
UNKNOWN	10461.2	±	490.01	7453.04	±	974**		9293.81	±	1634.5	7153.17	±	1105.07	4.84455	MS only			661.137		C37H26O12
triannellinone	1138.37	±	67.5934	825.879	±	66**		978.746	±	126.123	789.843	±	118.086	4.84468	MS only	DNP	683.119	729.123	-1.7454	C39H24O12
kaempferol-3-rutinoside	109690	±	6784.99	68953.2	±	11078**		98273	±	23432.7	68528.2	±	10588.7	4.84477	standard	Moto, DNP, KNApSAcK	593.151	593.15	-1.23797	C27H30O15
UNKNOWN	1014.06	±	63.251	710.919	±	89**		894.674	±	177.952	698.231	±	101.376	4.84478	MS only			651.108		C30H22O14
hydroxycinnamate glycoside derivative	639.278	±	42.4498	1209.95	±	91***		764.948	±	160.357	784.086	±	152.953	4.89696	MS only	DNP	441.14	441.139	-0.868631	C20H26O11
cinnamoyl-glucose	8291.62	±	3833.25	21003.7	±	2391**		46134.4	±	14392	86723.1	±	8871*	4.92125	standard	Moto, KNApSAcK	355.103	355.103	-0.362731	C16H20O9
phenolic derivative	489.876	±	39.5822	1726.08	±	121***		351.421	±	46.845	684.134	±	151*	5.06685	MS only	DNP	481.135	481.134	-1.29352	C22H26O12
flavonoid glycoside	583.328	±	34.0272	993.979	±	75***		1280.24	±	49.3708	1392.81	±	111.124	5.55854	MS only	DNP	533.13	533.125	-7.75084	C25H26O13
2'-acetyl-salicortin (or methyl ether pentahydroxyflavan-glucoside, or galloylsalicin)	4981.29	±	350.341	8938.06	±	511***		12400.2	±	491.288	13394.2	±	1274.26	5.56134	MS only	DNP	465.14	465.139	-1.1143	C22H26O11
2'-acetyl-salicortin (or methyl ether pentahydroxyflavan-glucoside, or galloylsalicin)	4144.87	±	49.3077	7202.77	±	528***		6317.1	±	60.6971	6446.81	±	521.199	6.43429	MS only	DNP	465.14	465.139	-1.40637	C22H26O11
dihydroxycinnamate glycoside or flavone glycoside	662.779	±	27.7498	1169.1	±	73***		993.503	±	22.9766	1032.29	±	97.515	6.43445	MS only	DNP	487.124	487.121	-5.71608	C24H24O11
hydroxy-dimethyl-decadienedioic acid glucoside (or acetyl-suspensoside, or deoxylamioside)	898.86	±	160.003	703.225	±	110.799		637.804	±	36.5239	379.324	±	44**	6.78882	MS only	DNP, KNApSAcK	403.16	403.16	-1.24183	C18H28O10
caffeoyl-salicin (or populoside, or p-coumaroyl-gentisin glucoside, or benzoyl-dihydroxybenzyl-glycoside, or flavanone glycoside)	508.975	±	32.8589	1802.58	±	199***		914.012	±	238.084	2270.17	±	28***	6.79119	MS only	DNP	447.129	447.129	-0.920477	C22H24O10
sesquineolignan (or naphthaquinone, or sterol derivative, or liminoid derivative)	795.676	±	48.0937	873.231	±	29.3176		1051.5	±	24.7605	858.935	±	38**	6.81816	MS only	DNP	555.223	555.222	-2.11546	C30H36O10
stilbenoid glycoside	2767.95	±	171.366	1792.16	±	167*		1448.55	±	419.948	1430.56	±	514**	7.17146	MS only	DNP	777.24	777.239	-0.00937838	C40H42O16
phenolic/sterol glycoside derivative	1440.87	±	164.703	2037.48	±	178*		4230.69	±	255.197	5441.59	±	166**	7.20151	MS only	DNP	425.145	425.144	-0.790443	C20H26O10
phenolic glycoside	1676.03	±	112.26	2158.81	±	202*		2689.11	±	57.009	3349.44	±	33***	7.70031	MS only	DNP	415.139	415.139	-1.28725	C22H24O8
lactone, phenolic derivative	87.0773	±	8.63114	190.124	±	29**		422.334	±	66.9817	567.549	±	41*	7.82254	MS only	DNP	483.129	483.127	-3.32999	C25H24O10
Values are means ± SD (n=3) of normalized peak areas. Statistical significance between genotypes is indicated by asterisks (*** P≤0.001, ** 0.001<P≤0.01, * 0.01<P≤0.05).
1 DNP: Dictionary of Natural Products
Moto: Moto V1.0 database (http://ab.wur.nl/moto/)
KNApSAcK: A Comprehensive Species-Metabolite Relationship Database (http://kanaya.naist.jp/KNApSAcK/)

## Sheet: LPI-7
Table S3. List of LC-MS/TOF-identified metabolites significantly changed in the transgenics (tissue = LPI-7)
Compound ID	N+							N-						Rt (min)	ID level	Reference Libraries 1	ES(-) Theor m/z	ES(-) Found m/z	m/z error (ppm)	molecular formula			145.029
	WT			GT1-316				WT			GT1-316												163.04
trihydroxy-benzopyranone triglycoside	507.914	±	17.3433	286.745	±	76*		70.4921	±	33.894	44.1005	±	3.33841	1.07589	MS only	DNP	661.198	661.194	-6.32121	C28H38O18			205.05
phenolic derivative	117.948	±	20.3621	845.021	±	28***		326.89	±	23.389	949.08	±	107**	1.35906	MS only	DNP	533.151	533.15	-1.87129	C22H30O15			221.045
4-hydroxybenzoyl-glucose	289	±	61	793	±	234*		2365	±	295	3217	±	425*	1.7232	standard	Moto, DNP	299.077	299.077	-0.205182	C13H16O8			250.144
hydroxypsoralen-glucopyranoside (bergaptol-glucopyranoside)	30.8262	±	16.4044	952.77	±	164***		571.658	±	19.1374	3334.26	±	278***	2.48465	MS only	KNApSAcK	409.077	409.074	-7.25574	C17H16O9			283.082
coumarin or phenolic derivative	0	±	0	154.132	±	36**		70.0943	±	7.20508	1295.35	±	267**	2.48482	MS only	DNP, KNApSAcK	221.045	221.045	-0.0260409	C11H10O5			325.092
caffeoyl-glucose	363.041	±	106.207	7841.97	±	1207***		4533.4	±	208.214	30613.8	±	3278***	2.4853	standard	Moto	341.087	341.087	-0.136461	C15H18O9			325.092
4-methoxy 4-indolylmethyl glucosinolate (or neoglucobrassicin)	0	±	0	151.562	±	37**		75.3972	±	8.696	521.745	±	23***	2.48538	MS only	DNP, KNApSAcK	477.064	477.061	-5.53159	C17H22N2O10S2			329.233
trihydroxy-benzopyranone glycoside	296.077	±	27.6187	394.094	±	9**		1005.84	±	125.122	1070.24	±	188.955	2.56562	MS only	DNP	355.067	355.066	-1.02189	C15H16O10			341.087
quercetin-dihexose-deoxyhexose-pentose (Aescuflavoside; or genistein bis-O-glucosylapioside)	131.19	±	12.0336	413.783	±	85**		679.465	±	224.615	1748.35	±	412*	2.84876	MS only	WUR, KNApSAcK	903.241	903.238	-3.2754	C38H48O25			355.067
benzofuran or coumarin derivative	11.9682	±	14.3868	139.967	±	23**		593.945	±	39.8789	1125.35	±	176**	3.0863	MS only	DNP, KNApSAcK	145.029	145.029	-5.99117	C9H6O2			355.103
4-coumaroyl-glucose	6859.91	±	1271.85	17704	±	2755**		61544.9	±	4655.75	117513	±	20319**	3.08694	standard	WUR	325.092	325.092	0.0545663	C15H18O8			355.103
quinone or benzoyl derivative	1651.52	±	327.012	3703.32	±	444**		8859.48	±	513.14	14465.2	±	2021**	3.08771	MS only	DNP, KNApSAcK	393.082	393.08	-4.85669	C25H14O5			393.082
flavonol glycoside (or ellagic acid glycoside)	516.696	±	64.3077	890.476	±	124**		1768.21	±	114.188	2804	±	385*	3.08853	MS only	DNP, KNApSAcK	461.072	461.067	-9.34838	C28H14O7			393.082
coumarin or phenolic derivative	187.976	±	56.1402	799.521	±	156**		2592.81	±	135.648	3031.59	±	187*	3.09014	MS only	DNP, KNApSAcK	205.05	205.05	0.144217	C11H10O4			393.082
quinone or benzoyl derivative	1653.55	±	332.083	3738.06	±	458**		8867.42	±	528.185	14672	±	2169*	3.10081	MS only	DNP, KNApSAcK	393.082	393.079	-7.42817	C25H14O5			403.16
pentahydroxyflavone diglucoside (or hexahydroxyflavone rhamnoglucoside)	70.1579	±	9.76289	103.788	±	5**		388.708	±	124.989	676.688	±	196.989	3.13116	MS only	DNP	625.14	625.139	-2.4264	C27H30O17			409.077
trihydroxy-benzopyranone glycoside	898.889	±	14.5844	1134.82	±	64**		1717.38	±	90.0761	2043.53	±	338.671	3.1544	MS only	DNP	355.067	355.066	-1.32142	C15H16O10			423.093
methoxy or hydroxycinnamate diglycoside	19.2968	±	16.7147	259.229	±	43***		209.087	±	110.815	601.235	±	114*	3.21782	MS only	DNP	457.135	457.134	1.01713	C20H26O12			431.192
hydroxy-phenolic derivative	1181.95	±	46.5099	956.173	±	46**		437.672	±	131.862	320.185	±	24.8874	3.25681	MS only	DNP	163.04	163.04	1.03668	C9H8O3			441.14
quinone or benzoyl derivative	217.55	±	52.2001	825.83	±	126**		3359.26	±	252.445	6434.49	±	933**	3.25815	MS only	DNP, KNApSAcK	393.082	393.079	-7.58524	C25H14O5			445.113
UNKNOWN	0	±	0	64.7171	±	12***		335.474	±	14.7477	642.146	±	122**	3.31473	MS only			529.054					447.129
benzyl-hydroxybenzoate glycoside (or Methyl-ether dihydroxyacetophenone glycoside, or hydroxyphenyl-propanoic acid glycoside)	246.106	±	14.7756	580.944	±	94**		1953.49	±	671.06	2118.04	±	485	3.32527	MS only	DNP	459.15	459.15	-1.51058	C20H28O12			457.113
hydroxycinnamoyl-glucose	1115.08	±	444.21	4073.51	±	761**		19654.6	±	1916.93	42365.3	±	7335**	3.33554	MS only	WUR, DNP, KNApSAcK	325.092	325.092	-1.41026	C15H18O8			457.135
flavonol glycoside	63.4138	±	12.9789	228.289	±	18**		279.477	±	83.2633	531.192	±	61*	3.36442	MS only	KNApSAcK	623.125	623.123	-3.09917	C27H28O17			459.15
benzoyl-glucoside derivative (e.g., trihydroxybenzoyl-arbutin, vanilloylerigeroside, or pentahydroxybenzophenone-glucoside)	130.74	±	31.7899	727.282	±	71***		1228.06	±	163.179	2664.92	±	587*	3.40204	MS only	DNP, KNApSAcK	423.093	423.09	-7.55015	C19H20O11			461.072
feruloyl-glucose	346.977	±	38.1369	1491.53	±	156***		2619.03	±	358.13	6530.77	±	1779*	3.4029	standard	WUR, KNApSAcK	355.103	355.103	-0.912814	C16H20O9			465.14
benzoyl-glucose	137.288	±	31.1413	359.135	±	54**		540.07	±	73.3217	850.591	±	92*	3.4385	standard	DNP	283.082	329.087	-1.17175	C13H16O7			465.14
flavonol methyl ether glycoside	85.2142	±	8.48075	231.211	±	16***		280.631	±	75.424	603.124	±	73**	3.49622	MS only	KNApSAcK	639.156	639.155	-2.76754	C28H32O17			473.108
pentahydroxyflavonol tri-glycoside (or chalcone di-hydroxycinnamate glucoside)	41.3687	±	7.86264	86.8586	±	12**		291.005	±	92.3655	908.262	±	296*	3.50481	MS only	DNP	757.183	757.181	-2.1958	C32H38O21			473.166
flavonol glycoside	99.791	±	15.0905	219.774	±	43*		746.034	±	214.862	953.856	±	196.984	3.60251	MS only	WUR, KNApSAcK	771.198	771.196	-2.62862	C33H40O21			477.064
benzoyl or cinnamoyl derivative glycoside (possibly iridoid conjugate)	1259.57	±	21.3101	1090.15	±	61*		669.071	±	103.322	652.282	±	23.0791	3.78469	MS only	DNP	583.166	583.165	-2.11015	C26H32O15			481.135
hydroxycinnamoyl-hydroxyflavone diglycoside	586.087	±	25.6457	997.526	±	1140**		1592.59	±	174.916	1746.25	±	150.273	3.80176	MS only	DNP	831.162	831.155	-8.99866	C37H36O22			487.124
flavonol triglycoside	11851.5	±	1499.4	24184	±	3132**		60437.3	±	14851	75004.9	±	12758.1	3.80199	MS only	WUR, KNApSAcK	741.188	741.186	-1.81732	C32H38O20			487.145
UNKNOWN	2097.74	±	197.531	3793.67	±	380**		6974.3	±	1147.41	7974.14	±	597.553	3.80209	MS only			809.173					491.155
flavonoid glycoside	134.99	±	9.66719	371.33	±	43***		470.097	±	77.3021	792.122	±	102*	3.89002	MS only	KNApSAcK	785.214	785.212	-2.89467	C34H42O21			533.151
flavonoid gallate glycoside	194.176	±	16.8466	479.704	±	45***		1001.93	±	168.965	1207.41	±	191.873	3.95303	MS only	DNP	631.093	631.091	-3.47732	C28H24O17			543.317
ellagic acid 2-O-[α-L-Rhamnopyranosyl-(1->6)-β-D-glucopyranoside]	865.318	±	105.463	2259.23	±	209***		4075.83	±	837.749	5582.77	±	978.705	3.95343	MS only	DNP	609.109	609.108	-1.75296	C26H26O17			551.177
Kaempferol-hexose-deoxyhexose-pentose (or Quercetin-deoxyhexose-deoxyhexose-pentose)	5679.93	±	504.477	10552	±	1450**		15034.6	±	1882.95	18047.5	±	17.6027	4.10494	MS only	WUR	725.193	725.191	-1.83034	C32H38O19			573.161
di-benzoyl glucoside derivative	980.246	±	90.2752	1716.32	±	217**		2350.36	±	255.013	2717.52	±	31.5913	4.10498	MS only	DNP	793.175	793.178	4.04402	C36H39ClO18			575.177
flavonol rhamnosyl-glycoside	4747.54	±	409.749	12567.2	±	882***		15252.8	±	2595.79	25284.9	±	2082**	4.1488	MS only	WUR, KNApSAcK	755.203	755.202	-1.88597	C33H40O20			577.135
kaempferol glucoside-hydroxycinnamoyl-diacetate (Astragalin derivative)	763.184	±	68.4492	1792.13	±	168***		2128.81	±	396.671	3274.8	±	329*	4.14885	MS only	DNP	823.187	823.189	-1.88597	C43H36O17			577.135
iridoid glycoside	140.403	±	24.5206	328.792	±	33**		367.22	±	49.5363	567.483	±	21**	4.14906	MS only	DNP	891.169	891.175	7.41603	C36H44O22S2			583.166
quercetin gallate glycoside	488.313	±	29.1122	271.166	±	29***		754.938	±	83.4892	549.586	±	75*	4.23745	MS only	DNP	767.11	767.099	-13.4865	C35H28O20			595.145
UNKNOWN	3924.35	±	593.012	1921.44	±	106**		7256.86	±	818.434	4558.32	±	635*	4.23835	MS only			677.131					609.109
rutin (Quercetin-3-O-rhamnoglucoside)	34242	±	5084.56	14933	±	1027**		76174.4	±	8789.97	41891.5	±	6539**	4.23843	standard	WUR	609.146	609.145	-0.867708	C27H30O16			609.146
benzyl, benzoyl, or hydroxycinnamoyl glycoside derivative	274.745	±	22.1121	609.278	±	116**		699.039	±	144.133	1220.9	±	125**	4.48663	MS only	WUR, DNP	355.103	355.102	-1.8955	C16H20O9			609.146
flavonoid glycoside	414.637	±	73.1006	892.256	±	145**		2266.53	±	488.919	2563.55	±	74.2321	4.48925	MS only	WUR, DNP	609.146	609.144	-2.27902	C27H30O16			623.125
benzoate or flavonoid derivative	890.74	±	104.368	4150.66	±	481***		1629.22	±	116.799	3218.28	±	301**	4.49108	MS only	DNP	481.135	481.134	-1.317	C22H26O12			625.14
caffeic acid diglycoside (or other hydroxycinnamoyl diglycoside)	896.059	±	124.061	1820.97	±	198**		1219.93	±	52.277	2130.97	±	89***	4.6991	MS only	DNP, KNApSAcK	487.145	487.144	-2.05881	C21H28O13			631.093
kaempferol-3-rutinoside	47404.2	±	7242.99	32238.9	±	3617*	66865.7	66865.7	±	8330.84	44719.3	±	1444*	4.84651	standard	Moto, DNP, KNApSAcK	593.151	593.15	-1.54898	C27H30O15				639.156
hydroxycinnamate glycoside derivative	794.683	±	84.6691	1610.5	±	44***		1613.7	±	446.781	1491.79	±	174.211	4.90077	MS only	DNP	441.14	441.139	-1.61818	C20H26O11			661.198
cinnamoyl-glucose	3207	±	1267	6800	±	916*		11797	±	6205	34420	±	4760**	4.9212	standard	Moto, KNApSAcK	355.103	355.103	-0.788469	C16H20O9			723.171
phenolic derivative	217.333	±	30.8914	1002.55	±	14***		229.218	±	40.6791	464.034	±	77**	5.07014	MS only	DNP	481.135	481.134	-1.587	C22H26O12			725.193
UNKNOWN	7766.78	±	578.339	5996.22	±	197**		9920.61	±	684.101	7886.92	±	345*	5.08652	MS only			691.147					741.188
UNKNOWN	1824.78	±	105.723	1479.78	±	43**		2239.7	±	198.588	1834.94	±	94*	5.08699	MS only			759.134					755.203
phenolic derivative glycoside	229.337	±	74.2051	471.844	±	56*		688.221	±	17.216	841.097	±	73*	5.68902	MS only	DNP	473.166	473.165	-2.27886	C21H30O12			757.183
hydroxy ethyl ester jasmonic acid glucoside (or terpenoid derivative)	901.859	±	43.3846	698.871	±	29**		841.477	±	206.908	599.274	±	32.8425	6.07484	MS only	DNP	415.197	415.196	-2.079	C20H32O9			767.11
phenolic derivative glycoside (possibly iridoid glycoside conjugate)	1490.97	±	218.543	2273.39	±	211*		3265.23	±	283.483	2955.23	±	168.768	6.22434	MS only	DNP	495.15	495.149	-2.05597	C23H28O12			771.198
2'-acetyl-salicortin (or methyl ether pentahydroxyflavan-glucoside, or galloylsalicin)	3081.13	±	590.372	6087.96	±	995*		6680.76	±	145.886	7357.56	±	495.822	6.43506	MS only	DNP	465.14	465.139	-1.40637	C22H26O11			785.214
dihydroxycinnamate glycoside or flavone glycoside	480.656	±	94.3315	1029.8	±	129**		1118.14	±	30.1008	1175.86	±	100.457	6.43551	MS only	DNP	487.124	487.121	-6.7491	C24H24O11			793.175
hydroxy-dimethyl-decadienedioic acid glucoside (or acetyl-suspensoside, or deoxylamioside)	2224.21	±	193.97	1514.8	±	135**		741.131	±	58.307	388.373	±	33***	6.78953	MS only	DNP, KNApSAcK	403.16	403.16	-1.24183	C18H28O10			823.187
caffeoyl-salicin (or populoside, or p-coumaroyl-gentisin glucoside, or benzoyl-dihydroxybenzyl-glycoside, or flavanone glycoside)	298.755	±	29.8014	1102.85	±	197**		949.723	±	234.771	2480.94	±	257**	6.79189	MS only	DNP	447.129	447.128	-0.920477	C22H24O10			831.162
flavonoid monoglycoside	1854.65	±	184.074	1501.76	±	87*		2964.08	±	19.3412	2454.58	±	80***	6.98806	MS only	DNP	473.108	473.108	-0.920477	C23H22O11			887.246
phenolic derivative glycoside (possibly iridoid glycoside)	1914.53	±	126.77	2289.14	±	44**		1314.62	±	187.934	1429.24	±	120.262	7.09392	MS only	DNP, KNApSAcK	491.155	491.151	-8.64243	C24H28O11			891.169
trihydroxy-octadecenoic acid	17.1198	±	19.0037	117.775	±	29**		135.486	±	26.7222	618.461	±	100**	7.44238	MS only	DNP	329.233	329.233	-0.193219	C18H34O5			903.241
2'-acetyl-salicortin (or methyl ether pentahydroxyflavan-glucoside, or galloylsalicin)	59079	±	3005.14	66093.8	±	3966.93		52754.3	±	1269.85	59439	±	940**	7.44716	MS only	DNP	465.14	465.14	0.604987	C22H26O11			917.256
phenolic glycoside derivative	458.35	±	10.8869	521.382	±	17**		439.925	±	22.948	487.364	±	33.6436	7.50045	MS only	DNP	595.145	595.141	-6.70751	C30H28O13
tetrahydroxyflavone-cinnamoyl-glucopyranoside (or di-catechin, or luteolin-cinnamylglucoside, or di-pentahydroxyflavan)	17736	±	3198.01	14444.1	±	1664.02		29915.3	±	492.136	24333.9	±	375***	7.54897	MS only	DNP, KNApSAcK	577.135	577.134	-1.69267	C30H26O12
tetrahydroxyflavone-cinnamoyl-glucopyranoside (or di-catechin, or luteolin-cinnamylglucoside, or di-pentahydroxyflavan)	3623.6	±	673.971	2963.98	±	239.882		5980.74	±	44.119	4839.87	±	134***	7.68009	MS only	DNP, KNApSAcK	577.135	577.134	-1.63761	C30H26O12
phenolic glycoside	5368.86	±	206.081	5991	±	79**		5017.44	±	557.782	5076.33	±	89.7164	7.68969	MS only	DNP	575.177	575.174	-3.52326	C28H32O13
phenolic derivative glycoside	847.707	±	172.929	1580.53	±	365*		1898.9	±	187.794	3014.82	±	143**	7.74508	MS only	DNP	445.113	445.114	0.147793	C22H22O10
phenolic derivative glycoside	1983.07	±	34.7537	2112.74	±	6**		1987.63	±	27.6666	2095.35	±	36*	8.01599	MS only	DNP	457.113	457.11	-6.57904	C23H22O10
tremulacin	284952	±	8643.14	308761	±	2392*		285707	±	11627.4	302655	±	10690.4	8.01829	standard		573.161	573.16	-2.11345	C28H30O13
octanol glycoside derivative (or bis-dimethyl-octadienyl-tetrahydroxychalcone)	811.765	±	17.308	304.052	±	125**		148.662	±	89.265	27.469	±	19.5106	8.12225	MS only	DNP	543.317	589.321	-2.30211	C28H48O10
apigenin di-4-hydroxycinnamoyl glycoside (or kaempferol di-4-hydroxycinnamoyl glycoside)	1786.26	±	438.003	1384.31	±	287.404		3116.17	±	82.6661	2205.47	±	79***	8.72086	MS only	DNP	723.171	723.169	-2.75432	C39H32O14
phenolic derivative (e.g., phyllanthine, or isoquinoline-based)	2344.72	±	74.1045	2692.38	±	83**		2744.88	±	116.209	2684.89	±	34.7688	11.3703	MS only	DNP	250.144	250.144	-0.314598	C14H21N1O3
Values are means ± SD (n=3) of normalized peak areas. Statistical significance between genotypes is indicated by asterisks (*** P≤0.001, ** 0.001<P≤0.01, * 0.01<P≤0.05).
1 DNP: Dictionary of Natural Products
Moto: Moto V1.0 database (http://ab.wur.nl/moto/)
KNApSAcK: A Comprehensive Species-Metabolite Relationship Database (http://kanaya.naist.jp/KNApSAcK/)

## Sheet: Young stem
Table S3. List of LC-MS/TOF-identified metabolites significantly changed in the transgenics (tissue = young stem)
Compound ID	N+							N-						Rt (min)	ID level	Reference Libraries 1	ES(-) Theor m/z	ES(-) Found m/z	m/z error (ppm)	molecular formula
	WT			GT1-316				WT			GT1-316
vanillic acid glucoside (or hydroxybenzaldehyde-glucoside, dihydroxyphenylacetic acid glucoside, or glucosyl trihydroxy-acetophenone)	1988.92	±	56.363	780.652	±	164***		1447.49	±	245.425	717.041	±	134*	1.39827	MS only	DNP, KNApSAcK	329.087	329.087	0.586909	C14H18O9
phenolic derivative	1056.08	±	84.7985	408.107	±	28***		968.986	±	99.6923	439.06	±	111**	1.66182	MS only	DNP	449.087	449.09	5.18178	C24H18O9
4-hydroxybenzoyl-glucose	1301.49	±	235.251	2268.21	±	175**		1457.62	±	161.48	2327.06	±	93**	1.71297	standard	Moto, DNP	299.077	299.077	-0.205182	C13H16O8
caffeoyl-glucose	823.399	±	110.332	10892.7	±	1775***		3082.88	±	1011.88	17838.5	±	3233**	2.48607	standard	Moto	341.087	341.087	0.647214	C15H18O9
hydroxypsoralen-glucopyranoside (bergaptol-glucopyranoside)	88.9621	±	11.7044	1284.12	±	231***		370.45	±	131.053	2033.45	±	355**	2.48745	MS only	KNApSAcK	409.077	409.074	-6.61039	C17H16O9
caffeic acid glucoside	70.3113	±	4.18005	625.19	±	102**		254.647	±	38.0874	1021.75	±	131**	2.82956	MS only	Moto	341.087	341.087	-0.727572	C15H18O9
phenolic glycoside (hydroxybenzoate, hydroxycinnamate or acetophenone)	200.01	±	9.83228	1181.09	±	83***		297.148	±	109.725	1041.74	±	123**	2.91117	MS only	DNP	475.145	475.145	0.214346	C20H28O13
coumarin or phenolic derivative	310.31	±	58.1382	791.308	±	105**		623.344	±	65.8287	1317.41	±	259*	3.08318	MS only	DNP, KNApSAcK	205.05	205.05	-1.21164	C11H10O4
4-coumaroyl-glucose	4356.46	±	1056.13	13071	±	861***		8658.33	±	697.332	21510.6	±	4010**	3.0855	standard	Moto	325.092	325.093	1.73791	C15H18O8
quinone or benzoyl derivative	1120.93	±	221.96	2756.99	±	79***		2035.66	±	154.371	3923.44	±	465**	3.08649	MS only	DNP, KNApSAcK	393.082	393.08	-5.01292	C25H14O5
phenolic glycoside (hydroxybenzoate, hydroxycinnamate or acetophenone)	98.0575	±	4.1897	576.163	±	82***		183.868	±	53.8477	500.156	±	46**	3.12506	MS only	DNP	475.145	475.145	0.371652	C20H28O13
cryptomisrine	192.373	±	43.0973	463.118	±	32***		308.653	±	26.2198	684.3	±	106**	3.14778	MS only	DNP	415.131	461.14	6.91763	C31H18N4O
quinone or benzoyl derivative	192.384	±	9.33449	658.575	±	58***		452.755	±	42.4735	1092	±	113***	3.25114	MS only	DNP, KNApSAcK	393.082	393.08	-6.05339	C25H14O5
hydroxycinnamoyl-glucose	766.266	±	67.2726	2520.98	±	305***		1878.34	±	178.188	4598.46	±	531**	3.29573	MS only	Moto, DNP, KNApSAcK	325.092	325.092	-0.746532	C15H18O8
feruloyl-glucose	1046.25	±	159.174	2761.37	±	135***		1675.62	±	87.8748	3994.32	±	730**	3.40143	standard	Moto, KNApSAcK	355.103	355.103	0.697016	C16H20O9
hydroxybenzoyl-glucoside derivative (e.g., trihydroxybenzoyl-arbutin, vanilloylerigeroside, or pentahydroxybenzophenone-glucoside)	532.602	±	74.0285	1364.83	±	69***		854.838	±	44.5122	1878.15	±	239**	3.40229	MS only	DNP, KNApSAcK	423.093	423.091	-5.03191	C19H20O11
benzoyl-glucose	197.398	±	31.9748	545.102	±	148*		270.34	±	55.4903	696.854	±	60**	3.4382	standard	DNP	283.082	329.087	0.206268	C13H16O7
4-hydroxy salicortin	741.114	±	19.697	576.681	±	27**		613.128	±	58.447	494.117	±	73.6639	4.29816	MS only	DNP	439.124	439.125	1.92135	C20H24O11
cinnamoyl-glucose	2109	±	441	3241	±	415*		4201	±	444	9578	±	2250*	4.92001	standard	Moto, KNApSAcK	355.103	355.102	-1.44875	C16H20O9
2'-acetyl-salicortin (or methyl ether pentahydroxyflavan-glucoside, or galloylsalicin)	1383.2	±	153.096	2636.54	±	191***		1786.98	±	152.821	2778.43	±	261**	5.53736	MS only	DNP	465.14	465.14	0.935221	C22H26O11
phenolic derivative glycoside (possibly iridoid glycoside)	3970.79	±	616.682	4259.1	±	303.06		3597.43	±	235.688	4540.51	±	83**	6.54054	MS only	DNP	491.155	491.153	-4.17484	C24H28O11
dicaffeoylquinic acid (or flavonoid glycoside derivative)	200.836	±	15.2383	823.161	±	54***		356.595	±	57.8537	937.733	±	257**	6.78886	MS only	Moto, DNP, KNApSAcK	515.119	515.117	-3.76584	C25H24O12
caffeoyl-salicin (or populoside, or p-coumaroyl-gentisin glucoside, or benzoyl-dihydroxybenzyl-glycoside, or flavanone glycoside)	1614.9	±	30.9278	7330.65	±	428***		2864.9	±	463.417	8272.09	±	2606**	6.78975	MS only	DNP	447.129	447.129	0.457862	C22H24O10
caffeoyl-salicin (or populoside, or p-coumaroyl-gentisin glucoside, or benzoyl-dihydroxybenzyl-glycoside, or flavanone glycoside)	464.879	±	38.6759	1702.49	±	95***		777.197	±	83.2052	2002.46	±	585**	6.88624	MS only	DNP	447.129	447.129	0.436759	C22H24O10
hydroxycinnamoyl-salicin (Populoside B, or Trichocarposide, or flavonoid glycoside)	257.987	±	43.7509	724.114	±	120**		379.404	±	37.9202	961.967	±	411.842	7.25934	MS only	DNP, KNApSAcK	431.134	431.135	0.884256	C22H24O9
dicaffeoyl-isobutyrylquinic acid (or trihydroxy-biphenylcarboxylate sweroside, or phyllanthostatin A, or Amarogentin)	368.422	±	32.2628	1157.38	±	138***		610.386	±	121.477	1175.02	±	138**	7.59804	MS only	DNP, KNApSAcK	585.161	585.161	-0.000570379	C29H30O13
Values are means ± SD (n=3) of normalized peak areas. Statistical significance between genotypes is indicated by asterisks (*** P≤0.001, ** 0.001<P≤0.01, * 0.01<P≤0.05).
1 DNP: Dictionary of Natural Products
Moto: Moto V1.0 database (http://ab.wur.nl/moto/)
KNApSAcK: A Comprehensive Species-Metabolite Relationship Database (http://kanaya.naist.jp/KNApSAcK/)

## Sheet: Phloem
Table S3. List of LC-MS/TOF-identified metabolites significantly changed in the transgenics (tissue = phloem)
Compound ID	N+							N-						Rt (min)	ID level	Reference Libraries 1	ES(-) Theor m/z	ES(-) Found m/z	m/z error (ppm)	molecular formula
	WT			GT1-316				WT			GT1-316
vanillic acid glucoside (or hydroxybenzaldehyde-glucoside, dihydroxyphenylacetic acid glucoside, or glucosyl trihydroxy-acetophenone)	2733.49	±	588.103	857.049	±	147**		2150.17	±	206.956	637.949	±	62***	1.40673	MS only	DNP, KNApSAcK	329.087	329.087	0.250302	C14H18O9
4-hydroxybenzoyl-glucose	1556.59	±	141.607	2900.83	±	59***		3074.01	±	404.166	4411.86	±	564*	1.72206	standard	Moto, DNP	299.077	299.077	-0.0704805	C13H16O8
coumarin or phenolic derivative	33.9998	±	6.01511	386.525	±	19***		220.66	±	24.1517	1322.28	±	97***	2.49511	MS only	DNP, KNApSAcK	221.045	221.044	-2.38532	C11H10O5
caffeoyl-glucose	3952.69	±	357.881	17177.7	±	388***		13736.8	±	1327.15	43281.9	±	2158***	2.49554	standard	Moto	341.087	341.088	0.963102	C15H18O9
hydroxypsoralen-glucopyranoside (bergaptol-glucopyranoside)	482.435	±	52.0436	1989.35	±	60***		1629.45	±	155.44	4495.9	±	220***	2.49577	MS only	KNApSAcK	409.077	409.075	-5.08137	C17H16O9
caffeic acid glucoside	303.399	±	42.8482	988.29	±	36***		798.901	±	63.4997	2373.43	±	114***	2.84782	MS only	Moto	341.087	341.087	0.0789199	C15H18O9
caffeic acid glucoside	988.53	±	23.021	594.841	±	83**		1510.9	±	164.437	1030.23	±	120*	2.87952	MS only	Moto	341.087	341.087	0.218639	C15H18O9
phenolic glycoside (hydroxybenzoate, hydroxycinnamate or acetophenone)	215.451	±	31.5708	1398.08	±	97***		514.736	±	35.857	2096.35	±	295***	2.91718	MS only	DNP	475.145	475.146	1.12193	C20H28O13
chlorogenic acid (caffeoyl-quinic acid)	15641.6	±	1355.15	11726.5	±	652*		31652.7	±	6555.49	25674.7	±	4455.06	2.99082	standard	Moto, KNApSAcK	353.087	353.088	1.21702	C16H18O9
caffeic acid glucoside	559.935	±	24.6575	363.033	±	40**		545.777	±	112.057	438.125	±	106.332	3.03543	MS only	Moto	341.087	341.087	0.3013	C15H18O9
4-coumaroyl-glucose	20978.3	±	2122.72	59796.1	±	6643***		50509	±	1667.53	101580	±	1421***	3.09001	standard	Moto	325.092	325.093	0.951378	C15H18O8
coumarin or phenolic derivative	1274.91	±	133.859	2868.49	±	239***		2761.75	±	170.625	4267.89	±	96***	3.0904	MS only	DNP, KNApSAcK	205.05	205.05	-2.80351	C11H10O4
benzofuran or coumarin derivative	224.971	±	35.6301	605.774	±	79**		547.652	±	15.5742	1038.64	±	20***	3.09171	MS only	DNP, KNApSAcK	145.029	145.028	-5.99117	C9H6O2
quinone or benzoyl derivative	4107.22	±	292.539	9144.56	±	775***		8057.16	±	356.588	14207.8	±	242***	3.09209	MS only	DNP, KNApSAcK	393.082	393.08	-4.85669	C25H14O5
flavonol glycoside (or ellagic acid glycoside)	795.574	±	59.794	1885.96	±	141***		1585.11	±	84.2162	2834.87	±	53***	3.09232	MS only	DNP, KNApSAcK	461.072	461.068	-9.34838	C28H14O7
methoxy or hydroxycinnamate diglycoside	164.924	±	36.0249	1038.96	±	70***		262.476	±	34.7461	1200.92	±	215**	3.22125	MS only	DNP	457.135	457.135	1.01713	C20H26O12
hydroxycinnamoyl-glucose	5323.57	±	511.524	15015.6	±	777***		11723.3	±	912.429	23836.1	±	2155***	3.31641	MS only	Moto, DNP, KNApSAcK	325.092	325.093	0.829277	C15H18O8
quinone or benzoyl derivative	1212.12	±	22.352	3152.25	±	234***		2520.09	±	256.47	4657.05	±	353**	3.31668	MS only	DNP, KNApSAcK	393.082	393.08	-5.35606	C25H14O5
feruloyl-glucose	3147.79	±	367.88	6874.33	±	1154**		7040.24	±	213.973	12197.2	±	44***	3.4067	standard	Moto, KNApSAcK	355.103	355.103	0.574304	C16H20O9
hydroxybenzoyl-glucoside derivative (e.g., trihydroxybenzoyl-arbutin, vanilloylerigeroside, or pentahydroxybenzophenone-glucoside)	1562.86	±	187.254	3055.75	±	315**		3203	±	131.815	4713.61	±	90***	3.4076	MS only	DNP, KNApSAcK	423.093	423.091	-4.48984	C19H20O11
benzoyl-glucose	308	±	271	1548	±	331**		887	±	81	1900	±	147***	3.47736	standard	DNP	283.082	329.087	0.206268	C13H16O7
caffeic acid glucoside	617.504	±	50.5389	281.755	±	26***		839.238	±	40.1914	452.414	±	31***	3.43157	MS only	Moto	341.087	341.087	0.373233	C15H18O9
vanillic acid glucoside (or 3-methoxy-4-glucopyranosyl-benzoic acid)	308.284	±	270.542	1547.71	±	331**		887.347	±	80.9085	1899.96	±	147***	3.47736	MS only	KNApSAcK	329.087	329.087	0.108745	C14H18O9
hydroxybenzoyl-glucoside derivative (e.g., trihydroxybenzoyl-arbutin, vanilloylerigeroside, or pentahydroxybenzophenone-glucoside)	256.825	±	40.7169	516.438	±	72**		519.665	±	78.448	851.495	±	14**	3.57122	MS only	DNP, KNApSAcK	423.093	423.091	-3.68611	C19H20O11
phenolic derivative glycoside	1150.72	±	99.3914	253.529	±	59***		690.747	±	81.8882	122.767	±	9***	4.19449	MS only	DNP	503.213	549.219	1.77371	C23H36O12
caffeic acid diglycoside (or other hydroxycinnamoyl diglycoside)	395.688	±	88.3482	1614.91	±	287**		987.074	±	21.8042	2673.36	±	146***	4.70046	MS only	DNP, KNApSAcK	487.145	487.145	0.55832	C21H28O13
feruloyl-glucosyl-rhamnose (or methoxycinnamoyl-acylsucrose, or hydroxyconiferyl alcohol 3-hydroxy-3-methylpentanedioic acid glucoside)	537.645	±	100.543	2218.97	±	1097.59		1280.63	±	98.2396	3841.9	±	424***	4.72408	MS only	DNP, KNApSAcK	501.161	501.161	0.566467	C22H30O13
polyphenolic	344.465	±	73.8405	1281.59	±	419*		1193.67	±	171.693	3079.64	±	513**	4.91944	MS only	DNP	345.076	345.074	-6.13523	C21H14O5
cinnamoyl-glucose	4913.64	±	1041.3	19043.7	±	7447*		17688.7	±	2928.9	51706.3	±	10709**	4.91996	standard	Moto	309.097	355.103	1.0185	C15H18O7
2'-acetyl-salicortin (or methyl ether pentahydroxyflavan-glucoside, or galloylsalicin)	3461.24	±	305.604	5104.97	±	456**		4913.1	±	354.265	6205.3	±	526*	5.55328	MS only	DNP	465.14	465.14	0.188954	C22H26O11
caffeoyl-salicin (or populoside, or p-coumaroyl-gentisin glucoside, or benzoyl-dihydroxybenzyl-glycoside, or flavanone glycoside)	3014.87	±	377	11977.1	±	1330***		6024.28	±	1117.26	15284.7	±	1230***	6.78818	MS only	DNP	447.129	447.13	1.12684	C22H24O10
dicaffeoylquinic acid (or flavonoid glycoside derivative)	390.631	±	66.8705	1387.89	±	141***		743.081	±	105.227	1694.7	±	159***	6.78978	MS only	Moto, DNP, KNApSAcK	515.119	515.117	-3.91536	C25H24O12
hydroxy-dimethyl-decadienedioic acid glucoside (or acetyl-suspensoside, or deoxylamioside)	2411.71	±	224.502	1167.03	±	248**		2439.75	±	186.966	1348.3	±	392*	6.79549	MS only	DNP, KNApSAcK	403.16	403.161	0.952174	C18H28O10
caffeoyl-salicin (or populoside, or p-coumaroyl-gentisin glucoside, or benzoyl-dihydroxybenzyl-glycoside, or flavanone glycoside)	716.38		81.1065	2476.67		245***		1155.7		88.5458	3089.39		261***	6.89193	MS only	DNP	447.129	447.129	0.762423	C22H24O10
hydroxycinnamoyl-salicin (Populoside B, or Trichocarposide, or flavonoid glycoside)	998.526		98.4457	3558.86		660**		1673.82		175.507	2677.34		286**	7.25862	MS only	DNP, KNApSAcK	431.134	431.134	0.651176	C22H24O9
dicaffeoyl-isobutyrylquinic acid (or trihydroxy-biphenylcarboxylate sweroside, or phyllanthostatin A, or Amarogentin)	1453.95		86.9547	3435.6		117***		2339.06		285.68	3283.64		564.656	7.57025	MS only	DNP, KNApSAcK	585.161	585.161	0.0630313	C29H30O13
Values are means ± SD (n=3) of normalized peak areas. Statistical significance between genotypes is indicated by asterisks (*** P≤0.001, ** 0.001<P≤0.01, * 0.01<P≤0.05).
1 DNP: Dictionary of Natural Products
Moto: Moto V1.0 database (http://ab.wur.nl/moto/)
KNApSAcK: A Comprehensive Species-Metabolite Relationship Database (http://kanaya.naist.jp/KNApSAcK/)

## Sheet: Xylem
Table S3. List of LC-MS/TOF-identified metabolites significantly changed in the transgenics (tissue = xylem)
Compound ID	N+							N-						Rt (min)	ID level	Reference Libraries 1	ES(-) Theor m/z	ES(-) Found m/z	m/z error (ppm)	molecular formula
	WT			GT1-316				WT			GT1-316
vanillic acid glucoside (or hydroxybenzaldehyde-glucoside, dihydroxyphenylacetic acid glucoside, or glucosyl trihydroxy-acetophenone)	962.269	±	43.7527	427.932	±	72***		1039.46	±	22.2397	278.932	±	11***	1.40494	MS only	DNP, KNApSAcK	329.087	329.087	-1.52256	C14H18O9
4-hydroxybenzoyl-glucose	98.9805	±	16.231	1631.04	±	199***		201.97	±	24.7481	1913.78	±	141***	1.72053	standard	Moto, DNP	299.077	299.076	-1.19321	C13H16O8
phenolic derivative	163.003	±	32.2023	833.025	±	130***		197.183	±	55.4302	945.438	±	175**	1.72178	MS only	DNP	321.061	367.063	-11.8443	C16H16O10
caffeoyl-glucose	33.2334	±	40.8388	863.884	±	102***		112.927	±	10.2067	1796.71	±	399**	2.49334	standard	Moto	341.087	341.087	-1.2357	C15H18O9
4-coumaroyl-glucose	474.125	±	192.233	4798.85	±	580***		996.493	±	104.44	10410.4	±	1575**	3.09229	standard	Moto	325.092	325.092	-0.678271	C15H18O8
quinone or benzoyl derivative	132.205	±	65.718	1184.2	±	94***		269.466	±	12.8887	2309.57	±	326**	3.09246	MS only	DNP, KNApSAcK	393.082	393.08	-6.67753	C25H14O5
feruloyl-glucose	60.7911	±	38.9384	599.729	±	34***		142.572	±	7.06667	937.268	±	172**	3.40694	standard	Moto, KNApSAcK	355.103	355.102	-1.71832	C16H20O9
cinnamoyl-glucose	35.678	±	54.4076	282.766	±	30**		112.386	±	27.6746	919.769	±	280*	4.92505	standard	Moto, KNApSAcK	309.097	355.102	-1.48352	C15H18O7
2'-acetyl-salicortin (or methyl ether pentahydroxyflavan-glucoside, or galloylsalicin)	237.788	±	31.5564	843.197	±	162**		360.993	±	40.3032	999.564	±	108**	5.55673	MS only	DNP	465.14	465.139	-1.3792	C22H26O11
caffeoyl-salicin (or populoside, or p-coumaroyl-gentisin glucoside, or benzoyl-dihydroxybenzyl-glycoside, or flavanone glycoside)	59.532	±	43.1585	286.084	±	6***		90.6446	±	20.0401	802.333	±	312*	6.79356	MS only	DNP, KNApSAcK	447.129	447.128	-1.40422	C22H24O10
hydroxycinnamoyl-salicin (Populoside B, or Trichocarposide, or flavonoid glycoside)	47.5574	±	20.3997	345.563	±	31***		64.9288	±	16.9803	759.891	±	239*	7.2615	MS only	DNP, KNApSAcK	431.134	431.133	-1.97045	C22H24O9
terpene or fatty acid derivative	2338.11	±	86.7824	2718.77	±	28**		3209.46	±	426.573	2861.91	±	28*	11.8169	MS only	DNP	277.216	277.216	1.0778	C18H30O2
xanthone or other polyphenol	9432.26	±	172.017	12012.3	±	599**		14376.7	±	2423.54	13123	±	265*	11.8171	MS only	DNP	377.139	377.142	7.76315	C23H22O5
Values are means ± SD (n=3) of normalized peak areas. Statistical significance between genotypes is indicated by asterisks (*** P≤0.001, ** 0.001<P≤0.01, * 0.01<P≤0.05).
1 DNP: Dictionary of Natural Products
Moto: Moto V1.0 database (http://ab.wur.nl/moto/)
KNApSAcK: A Comprehensive Species-Metabolite Relationship Database (http://kanaya.naist.jp/KNApSAcK/)

## Sheet: Coarse roots
Table S3. List of LC-MS/TOF-identified metabolites significantly changed in the transgenics (tissue = root)
Compound ID	N+							N-						Rt (min)	ID level	Reference Libraries 1	ES(-) Theor m/z	ES(-) Found m/z	m/z error (ppm)	molecular formula
	WT			GT1-316				WT			GT1-316
vanillic acid glucoside (or hydroxybenzaldehyde-glucoside, dihydroxyphenylacetic acid glucoside, or glucosyl trihydroxy-acetophenone)	1791.05	±	107.517	845.351	±	97***		1723.24	±	219.151	728.839	±	75**	1.40704	MS only	DNP, KNApSAcK	329.087	329.087	-1.45209	C13H16O7
4-hydroxybenzoyl-glucose	636.232	±	78.204	6009.29	±	717***		1202.35	±	258.753	8345.08	±	2625**	1.72321	standard	Moto, DNP	299.077	299.077	-0.530452	C13H16O8
phenolic derivative	523.203	±	42.2824	2578.02	±	301***		893.925	±	128.552	3117.39	±	814**	1.72557	MS only	DNP	321.061	367.064	-8.58645	C16H16O10
hydroxybenzoic acid glucoside	369.028	±	69.8543	88.9255	±	9**		604.643	±	89.8181	130.832	±	53**	1.79646	MS only	Moto, DNP	299.077	299.077	0.30865	C13H16O8
dihydroxy-methylbenzoic acid glucoside (or hydroxybenzaldehyde-glucoside, or 3-methoxy-4-glucopyranosyl-benzoic acid, dihydroxyphenylacetic acid glucoside, or glucosyl trihydroxy-acetophenone)	113.4	±	59.027	758.045	±	151**		182.654	±	32.5335	1173.15	±	385*	2.32882	MS only	DNP, KNApSAcK	329.087	329.087	-1.41193	C13H16O7
caffeoyl-glucose	210.407	±	44.3599	4454.38	±	785***		440.208	±	81.6222	6194.56	±	1923**	2.49534	standard	Moto	341.087	341.087	-0.532134	C15H18O9
methyl ether acetyl salazinic acid (phenolic)	4141.23	±	457.328	850.915	±	421***		3416.51	±	909.523	893.008	±	255**	3.02272	MS only	DNP	443.061	443.064	6.62584	C21H16O11
UNKNOWN	654.599	±	87.292	124.004	±	61**		547.164	±	147.632	137.12	±	64*	3.02297	MS only			465.046
4-coumaroyl-glucose	4400	±	1036.98	34285.8	±	5969**		10623.7	±	2388.34	54882.8	±	5533***	3.09218	standard	Moto	325.092	325.092	-0.624656	C15H18O8
coumarin or phenolic derivative	231.905	±	86.3369	1721.61	±	300**		636.788	±	162.125	2548.09	±	337***	3.09274	MS only	DNP, KNApSAcK	205.05	205.05	-2.74858	C11H10O4
quinone or benzoyl derivative	1167.46	±	241.869	5906.21	±	811***		2475.75	±	460.121	8549.4	±	718***	3.09293	MS only	DNP, KNApSAcK	393.082	393.079	-6.46336	C25H14O5
phenolic derivative glycoside	233.245	±	25.7735	1311.64	±	283**		619.999	±	112.16	1850.2	±	466*	3.13747	MS only	DNP, KNApSAcK	525.161	525.16	-1.03829	C24H30O13
phenolic derivative	109.221	±	8.45091	655.482	±	113**		312.969	±	77.0847	895.694	±	227*	3.15613	MS only	DNP	363.108	363.107	-1.58006	C18H20O8
flavonol glycoside	86.9171	±	9.94502	420.224	±	90**		199.05	±	56.2901	653.507	±	336*	3.20181	MS only	KNApSAcK	593.151	593.147	-6.38834	C27H30O15
phenolic derivative glycoside	129.305	±	8.09779	652.588	±	148**		300.623	±	56.0799	1026.46	±	494.035	3.20208	MS only	DNP, KNApSAcK	525.161	525.159	-2.966	C24H30O13
phenolic derivative	169.994	±	4.8404	933.916	±	147***		393.853	±	72.4273	1415.22	±	710.329	3.20254	MS only	DNP	363.108	363.108	-0.399184	C18H20O8
methoxy or hydroxycinnamate diglycoside	44.7786	±	24.0165	1073.07	±	172***		89.7989	±	23.1898	1502.23	±	100***	3.22185	MS only	DNP	457.135	457.134	-1.77524	C20H26O12
hydroxycinnamoyl-glucose	113.96	±	37.8795	946.943	±	91***		285.147	±	40.6127	1604.19	±	398**	3.31887	MS only	Moto, DNP, KNApSAcK	325.092	325.092	-1.92261	C15H18O8
feruloyl-glucose	531.051	±	156.667	4197.23	±	794**		1026.35	±	264.52	5550.91	±	854***	3.40825	standard	Moto, KNApSAcK	355.103	355.103	-0.7779	C16H20O9
furanocoumarin glucoside	500.489	±	78.3472	166.825	±	60**		581.668	±	128.226	287.399	±	129*	3.80202	MS only	KNApSAcK	407.098	407.097	-1.25708	C19H20O10
verminoside (caffeoyl-deriv-glucoside)	328.972	±	47.6387	973.936	±	157**		754.644	±	154.58	1252.47	±	177*	3.90108	MS only	KNApSAcK	523.145	523.144	-2.03066	C24H28O13
caffeic acid diglycoside (or other hydroxycinnamoyl diglycoside)	43.8258	±	2.30371	813.312	±	130***		106.717	±	24.2606	1046.95	±	86***	4.40923	MS only	DNP, KNApSAcK	487.145	487.144	-2.2706	C21H28O13
caffeic acid diglycoside (or other hydroxycinnamoyl diglycoside)	38.3545	±	9.65792	517.217	±	80***		142.11	±	43.4814	833.773	±	156**	4.70349	MS only	DNP, KNApSAcK	487.145	487.145	-0.996388	C21H28O13
feruloyl-glucosyl-rhamnose (or methoxycinnamoyl-acylsucrose, or hydroxyconiferyl alcohol 3-hydroxy-3-methylpentanedioic acid glucoside)	332.943	±	29.5753	2193.74	±	505**		946.496	±	251.71	3546.86	±	241***	4.72764	MS only	DNP, KNApSAcK	501.161	501.16	-1.29493	C22H30O13
cinnamoyl-glucose	85.9032	±	28.4705	1540.41	±	530**		355.838	±	92.2559	2288.64	±	269***	4.92558	standard	Moto, KNApSAcK	355.103	355.103	-0.742262	C16H20O9
6'-O-apiosylebuloside	859.563	±	90.3991	99.7335	±	78***		537.799	±	163.792	43.3072	±	10**	5.48803	MS only	KNApSAcK	575.234	575.232	-3.20966	C26H40O14
phenolic glucoside (likely flavonoid derivative)	39.5318	±	3.8922	592.969	±	157**		75.7615	±	43.341	797.789	±	327*	5.50026	MS only	KNApSAcK	533.166	533.164	-2.79405	C26H30O12
2'-acetyl-salicortin (or methyl ether pentahydroxyflavan-glucoside, or galloylsalicin)	1338.61	±	49.107	4288.7	±	988**		1992.06	±	605.902	5868.33	±	1445*	5.56115	MS only	DNP	465.14	465.139	-0.982442	C22H26O11
flavonoid glycoside	150.339	±	17.8654	467.694	±	88**		244.319	±	91.4392	669.074	±	200*	5.56281	MS only	DNP	533.13	533.127	-4.08894	C25H26O13
hydroxycinnamoyl-salicin (Populoside B, or Trichocarposide, or flavonoid glycoside)	366.559	±	38.2203	1330.71	±	176***		701.013	±	175.821	1313.28	±	97**	7.25463	MS only	DNP, KNApSAcK	431.134	431.134	-1.46829	C22H24O9
gentisyl-salicylate glucoside benzoate (flavanone pentose hydroxybenzoate, acutissimalignan A (multi-phenolic ring glycoside), or patentiflorin A, or salcolin A or B)	62.9637	±	21.0147	576.42	±	138**		94.0449	±	20.4049	541.769	±	118**	7.69922	MS only	KNApSAcK	525.14	525.138	-2.63286	C27H26O11
Values are means ± SD (n=3) of normalized peak areas. Statistical significance between genotypes is indicated by asterisks (*** P≤0.001, ** 0.001<P≤0.01, * 0.01<P≤0.05).
1 DNP: Dictionary of Natural Products
Moto: Moto V1.0 database (http://ab.wur.nl/moto/)
KNApSAcK: A Comprehensive Species-Metabolite Relationship Database (http://kanaya.naist.jp/KNApSAcK/)
